# Supplementary material for: Design, Synthesis and Biological Evaluation of Novel N-Arylpiperazines Containing a 4,5-Dihydrothiazole Ring
Source: Pharmaceuticals (Basel). 2023 Oct 18;16(10):1483. doi: 10.3390/ph16101483 (PMC10609883; doi:10.3390/ph16101483)
Supplement: Supplementary file 1 [file pharmaceuticals-16-01483-s001.zip]

Archive with 1 entries (1 files):
- pharmaceuticals-2635195-supplementary.pdf
